# Supplementary material for: Fortified Foods Are Major Contributors to Apparent Intakes of Vitamin A and Iodine, but Not Iron, in Diets of Women of Reproductive Age in 4 African Countries
Source: J Nutr. 2020 Jun 13;150(8):2183–90. doi: 10.1093/jn/nxaa167 (PMC7398785; doi:10.1093/jn/nxaa167)
Supplement: nxaa167_Supplemental_Files [file nxaa167_supplemental_files.zip]

Archive with 15 entries (15 files):
- SupplementalFigure1.pdf
- SupplementalFigure2.pdf
- SupplementalFigure3.pdf
- SupplementalFigure4.pdf
- SupplementalFigure5.pdf
- SupplementalFigure6.pdf
- SupplementalFigure7.pdf
- SupplementalFigure8.pdf
- SupplementalFigure9.pdf
- SupplementalFigure10.pdf
- SupplementalFigure11.pdf
- SupplementalFigure12.pdf
- SupplementalFigure13.pdf
- SupplementalFigure14.pdf
- SupplementalFigure15.pdf
